# Supplementary material for: Influence of Copper Valence in CuOx/TiO2 Catalysts on the Selectivity of Carbon Dioxide Photocatalytic Reduction Products
Source: Nanomaterials (Basel). 2024 Nov 29;14(23):1930. doi: 10.3390/nano14231930 (PMC11643810; doi:10.3390/nano14231930)
Supplement: Supplementary file 1 [file nanomaterials-14-01930-s001.zip]

Archive with 1 entries (1 files):
- nanomaterials-3275887-supplementary.pdf
